# Supplementary material for: Cafeteria assessment for elementary schools (CAFES): development, reliability testing, and predictive validity analysis
Source: BMC Public Health. 2018 Oct 3;18:1154. doi: 10.1186/s12889-018-6032-2 (PMC6171137; doi:10.1186/s12889-018-6032-2)
Supplement: Supplementary file 3 — CAFES scoring spreadsheet. This spreadsheet file contains three worksheets. The first is the manual scoring entry spreadsheet for CAFES items. The second worksheet displays the resulting CAFES scores. The third worksheet provides a description of the CAFES scales and subscales. (XLSX 1508 kb) [file 12889_2018_6032_MOESM3_ESM.xlsx]

## Sheet: CAFES Scoring
		CAFÉS DATA ENTRY & SCORING INSTRUCTIONS																																													CAFES Intervention Suggestions
		Green text on the CAFES CODED VERSION form indicates the number of points awarded for each CAFES response, as well as instructions for calculating points for some items. After completing CAFES and all scoring calculations, enter the number of points obtained for each CAFES item in Column "AS" of this spreadsheet. Enter a "1" in column AT for CAFES items marked as "not applicable" (* N/A). CAFES s…																																													CAFES items that receive zero or less than the total possible points are associated with the "Interventions" or suggested improvements listed in column AZ. Columns AV, AX, and AY indicate the cost level of the suggestion, from low- or no-cost ($) to high cost ($$$). Column AV indicates the CAFES item response associated with a particular intervention when more than one suggestion accompanies a si…
		CAFES item #	CAFES Item	Score	No score red=app only item	N/A	Skip	Depen.	On item #	Calc.	Formula		Type	Response-Y/N			Response-Multiple							Max. Score	CAFES SCALE/SUBSCALE				ROOM	ROOM	ROOM	ROOM	ROOM	ROOM	TABLE	TABLE	TABLE	TABLE	TABLE	PLATE	FOOD	NOTES		ENTER CAFES ITEM POINTS HERE	N/A (enter 1 here if question = N/A*)		Intervention accompanies these CAFES responses	$	$$
												App only	Text Entry	Yes	No	Multi select	0	1	2	3	4	5	6		ROOM	TABLE	PLATE	FOOD	Ambient	Appearance	Windows	Layout	Signage	Kitch & Serv	Furniture	Availability	Serv method	Variety	Display
1. User info		A0	Please enter the following information about the CAFES tool user and the observed school.		1								Instruct											n/a
1. User info	001	A1	CAFES user first name		1								Y											n/a
1. User info	002	A2	CAFES user last name		1								Y											n/a
1. User info	003	A3	School name		1								Y											n/a
1. User info	004	A4	School street address/city		1								Y											n/a
1. User info	005	A5	School state		1								Y											n/a
1. User info	006	A6	School zip code		1								Y											n/a
1. User info	007	A7	Select the grade levels participating in the CAFES observation (e.g., 3rd-5th). Remember that the CAFES tool is intended to evaluate 2nd-5th grade elementary school cafeterias and students.		1								N				x	x	x	x				n/a
1. User info	008	A8	Enter the date of the CAFES observation/survey completion.		1								Y											n/a
1. User info	0a	A9	Is the CAFES protocol being completed during a lunch period?		1								N	x	x									n/a
1. User info	0b	A10	Is the CAFES protocol being completed while lunch food is present in the serving area?		1								N	x	x									n/a
1. User info		A11	Please click "next" to continue to the next section of questions.		1							1	N											n/a
2. Food Service/Principal		B0	Please ask Food Service staff and/or the Principal the following questions.		1								Instruct											n/a
2. Food Service/Principal	0c	B1	How many cafeterias/eating areas are used for student lunch? If more than one cafeteria or eating area is used, evaluate the space used by the participating grades, or complete separate CAFES evaluations for each space.		1								Y											n/a
2. Food Service/Principal	0d	B2	Select the grade levels that use the eating area being evaluated by CAFES.		1								N				x	x	x	x				n/a
2. Food Service/Principal	1a	B3.1	Are food or beverage vending machines available for student use during lunch?	1			1						N	0	1									1		Availability										1						If no, skip to B3.2					0 Yes	$
2. Food Service/Principal	1aa	B3.1a	How many vending machines are available for student use during lunch?		1	1		1	B3.1				Y											n/a																		N/A
2. Food Service/Principal	1b	B3.1b	If vending machines are available for student use during lunch, are only fruits and vegetables available in the vending machines?	1		1		1	B3.1				N	1	0									1		Availability										1						N/A					0 No		$$
2. Food Service/Principal	1c	B3.2	Do fundraisers involving food occur DURING LUNCH TIME?	1									N	0	1									1		Availability										1											0 Yes	$
2. Food Service/Principal	1d	B3.3	Do fundraisers involving food occur IN THE CAFETERIA OR EATING AREA(S) during lunch time?	1									N	0	1									1		Availability										1											0 Yes	$
2. Food Service/Principal	1e	B3.4	Are different portion sizes available for students of different ages/grades (K-3rd / 4th-6th / 7th +)?	1									N	1	0									1		Availability										1											0 No	$	$$
2. Food Service/Principal	1f	B3.5	Are school lunches prepared by a contracted/outside food company?		1								N	x	x									n/a
2. Food Service/Principal	1g	B3.6	What is the total student population?		1								Y											n/a
2. Food Service/Principal	1h	B.3.7	How many students eat per LUNCH period?		1								Y											n/a
2. Food Service/Principal	1i	B3.8	How many lunch periods occur per day?		1								Y											n/a
2. Food Service/Principal		B3.9	Note the start and end times of each lunch period:		1								Y											n/a
2. Food Service/Principal		B3.10	Enter the length of EACH lunch period in MINUTES:		1								Y											n/a
2. Food Service/Principal		B4	Please click "next" to continue to the next section of questions.		1							1	N											n/a
3. Food Service Questions		C0	Please ask the Food Service staff the following questions.		1								Instruct											n/a
3. Food Service Questions	2	C1	Are meals prepared (not just reheated or assembled) at the school?	1									N	1	0									1	Kitch & Serv									1													0 No		$$
3. Food Service Questions	3	C2	Considering the last year, which of the following factors HELPED your school cafeteria's ability to provide healthier food choices? Select all that apply.	1									N			1	1	1	0					2	Kitch & Serv									2													0 a. not checked		$$
3. Food Service Questions																1																															0 b. not checked	$	$$
3. Food Service Questions																1																															0 c. checked
3. Food Service Questions	4a	C3a	Considering the last year, which of the following factors HELPED your school cafeteria's ability to provide healthier food choices? Select all that apply.	1									N			1	1	1	0					2	Layout							2															0 a. not checked	$	$$
3. Food Service Questions																1																															0 b. not checked	$	$$
3. Food Service Questions																1																															0 c. checked
3. Food Service Questions	4b	C3b	Considering the last year, did a lack of storage space LIMIT your school cafeteria's ability to provide healthier food choices?	1									N	0	1									1	Kitch & Serv									1													0 Yes	$	$$
3. Food Service Questions	5	C4	Students serve themselves for (check all that apply):	1									N			1	0	0	1	0				4		Serv method											4										0 a. checked 0 b. checked 0 c. unchecked	$
3. Food Service Questions																1																															0 d. checked	$
3. Food Service Questions	6	C5	Is the "offer-versus-serve" option used during lunch (students are asked whether or not they want a particular meal item) for any of the following items? Check all that apply.	1									N			1	0	0	1	0				4		Serv method											4										0 a. checked 0 b. checked	$
3. Food Service Questions																1																															0 c. unchecked	$
3. Food Service Questions																1																															0 d. checked	$
3. Food Service Questions		C6	Please click "next" to continue to the next section of questions.		1							1	N											n/a
4. Food Availability		D0	Please ask Food Service staff how often each of the following items are offered during lunch, on average, each week.		1								Instruct											n/a
4. Food Availability	7a	D1	Food reheated for students’ lunches (average number of days offered per 5-day week)	1									N				6	4	3	2	1	0		6				Food													6						1,2,3,4, or 5 checked		$$
4. Food Availability	7b	D2	TWO or more different entrees/main courses (average number of days offered per 5-day week)	1									N				0	1	2	3	4	6		6		Variety												6									0, 1, 2, 3, or 4 checked	$	$$
4. Food Availability	7c	D3	TWO or more different vegetables (average number of days offered per 5-day week)	1									N				0	1	2	3	4	6		6		Variety												6									0, 1, 2, 3, or 4 checked	$	$$
4. Food Availability	7d	D4	TWO or more different fruits (average number of days offered per 5-day week)	1									N				0	1	2	3	4	6		6		Variety												6									0, 1, 2, 3, or 4 checked	$	$$
4. Food Availability	7e1	D5.1	Salad (average number of days offered per 5-day week)	1									N				0	1	2	3	4	6		6		Availability										6											0, 1, 2, 3, or 4 checked	$	$$
4. Food Availability	7e2	D5.2	Please note if the offered salads are sides, entrees, or both (or n/a if no salad).		1								Y											n/a
4. Food Availability	7f	D6	Whole grains (average number of days offered per 5-day week)	1									N				0	1	2	3	4	6		6		Availability										6											0, 1, 2, 3, or 4 checked		$$
4. Food Availability	7g	D7	Pizza (average number of days offered per 5-day week)	1									N				6	4	3	2	1	0		6		Availability										6											1,2,3,4, or 5 checked	$
4. Food Availability	7h	D8	Fried or breaded potatoes, hash browns, tater tots, including baked/reheated products (average number of days offered per 5-day week)	1									N				6	4	3	2	1	0		6		Availability										6											1,2,3,4, or 5 checked	$
4. Food Availability	7i	D9	Spaghetti, macaroni, or other pasta (average number of days offered per 5-day week)	1									N				6	4	3	2	1	0		6		Availability										6											1,2,3,4, or 5 checked	$
4. Food Availability	7j	D10	Cookies, crackers, pastries, cakes, other baked goods, not low in fat (average number of days offered per 5-day week)	1									N				6	4	3	2	1	0		6		Availability										6											1,2,3,4, or 5 checked	$
4. Food Availability	7k	D11	Low fat or fat free cookies, crackers, pastries, cakes, other baked goods (average number of days offered per 5-day week)	1									N				6	4	3	2	1	0		6		Availability										6											1,2,3,4, or 5 checked	$	$$
4. Food Availability	7l	D12	Ice cream or frozen yogurt not low in fat (average number of days offered per 5-day week)	1									N				6	4	3	2	1	0		6		Availability										6											1,2,3,4, or 5 checked	$
4. Food Availability	7m	D13	Low fat or fat free ice cream, frozen yogurt, sherbert, slushy, icy (average number of days offered per 5-day week)	1									N				6	4	3	2	1	0		6		Availability										6											1,2,3,4, or 5 checked	$
4. Food Availability	7n	D14	A la carte lunch (average number of days offered per 5-day week)	1									N				6	4	3	2	1	0		6		Availability										6											1,2,3,4, or 5 checked	$
4. Food Availability		D15	Please click "next" to continue to the next section of questions.		1							1	N											n/a
5. Beverage Availability		E0	Please ask Food Service staff what beverages are available to students during lunch.		1								Instruct											n/a
5. Beverage Availability	8	E1	What type of milk is available for students to purchase during lunch? Check all that apply.	1									N			1	0	0	1	0	1	1	0	6		Availability										6											0 a, b, d, g checked 0 c, e, f unchecked	$
5. Beverage Availability	9	E2	Are juice and other sweetened beverages available to students during lunch?	1									N				2	0	3					3		Availability										3											b. 0 checked	$
5. Beverage Availability	9	E3	Is water available to students during lunch (not just a drinking fountain without cups)?	1									N	1	0									1		Availability										1											0 no	$
5. Beverage Availability		E4	Please click "next" to continue to the next section of questions.		1							1	N											n/a
6. Cafeteria Ambient Environment		F0	Please rate the following for the CAFETERIA/EATING AREA. Remember to complete separate CAFES evaluations if there are multiple cafeterias/eating areas.		1								Instruct											n/a
6. Cafeteria Ambient Environment	10a	F1	Cafeteria/eating area TEMPERATURE	1									N				1	0						1	Ambient				1																		0 hot or cold	$	$$
6. Cafeteria Ambient Environment	10b	F2	Is AIR CONDITIONING available in the cafeteria/eating area?	1									N	1	0									1	Ambient				1																		0 No A/C	$
6. Cafeteria Ambient Environment	10c1	F3.1	Are the lights turned ON during the evaluation of cafeteria/eating area LIGHTING?		1		1					1	N											n/a																		If no, skip to F4.1
6. Cafeteria Ambient Environment	10c	F3.2	Cafeteria/eating area LIGHTING	1		1		1	F3.1				N				1	0	n/a					1	Ambient				1													N/A					0 Dark		$$
6. Cafeteria Ambient Environment	10d1	F4.1	When evaluating cafeteria/eating area ODOR, is food present?		1							1	N											n/a
6. Cafeteria Ambient Environment	10d	F4.2	Cafeteria/eating area ODOR	1									N				1	1	0	0	x			1	Ambient				1																		0 slightly; 0 strong	$
6. Cafeteria Ambient Environment	10e1	F5.1	Are students present during the evaluation of cafeteria/eating area NOISE?		1		1					1	N											n/a																		If no, skip to F6
6. Cafeteria Ambient Environment	10e	F5.2	Cafeteria/eating area NOISE	1		1		1	F5.1				N				1	1	0	0	n/a			1	Ambient				1													N/A					0 loud; 0 yelling/scream		$$
6. Cafeteria Ambient Environment																																															0 loud; 0 yelling/scream	$
6. Cafeteria Ambient Environment																																															0 loud; 0 yelling/scream	$
6. Cafeteria Ambient Environment																																															0 loud; 0 yelling/scream	$
6. Cafeteria Ambient Environment	10f	F6	Is MUSIC played in the cafeteria/eating area during lunch?	1									N	1	0									1	Ambient				1																		0 No	$
6. Cafeteria Ambient Environment		F7	Please click "next" to continue to the next section of questions.		1							1	N											n/a
7. Cafeteria Appearance		G0	Please rate the following for the CAFETERIA/EATING AREA. Remember to complete separate CAFES evaluations if there are multiple cafeterias/eating areas.		1								Instruct											n/a
7. Cafeteria Appearance	11a	G1	Cafeteria/eating area ATTRACTIVENESS	1									N				1	0						1	Appearance					1																	0 Poor physical condition	$	$$
7. Cafeteria Appearance	11b	G2	Cafeteria/eating area PHYSICAL STRUCTURE	1									N				1	1	0	0				1	Appearance					1																	0 Some damage; 0 Unkempt		$$
7. Cafeteria Appearance	11c	G3	Cafeteria/eating area CLUTTER	1									N				1	1	0	0				1	Appearance					1																	0 Some clutter; 0 Max. clutter	$	$$
7. Cafeteria Appearance	11d	G4	Cafeteria/eating area CLEANLINESS	1									N				1	1	0	0				1	Appearance					1																	0 Satisfactory; 0 Dirty/moldy	$
7. Cafeteria Appearance	11e1	G5.1	Are tables and chairs set up during observations of tables and seating condition?		1		1					1	N											n/a																		If no, skip to G6.1
7. Cafeteria Appearance	11e	G5.2	Rate the CONDITION of the cafeteria tables and seating.	1		1		G5.1					N				1	1	0	0	n/a			1	Appearance					1												N/A					0 Stains; 0 Dirty	$	$$
7. Cafeteria Appearance	11f1	G6.1	Are tables and chairs set up during observations of furniture attractiveness?		1		1					1	N											n/a																		If no, skip to G7
7. Cafeteria Appearance	11f	G6.2	Rate the ATTRACTIVENESS of the cafeteria tables and seating.	1		1		G6.1					N				1	0	n/a					1		Furniture									1							N/A					0 Poor	$	$$
7. Cafeteria Appearance	11s	G7	Please click "next" to continue to the next section of questions.		1							1	N											n/a
8. Cafeteria Layout		H0	Answer the following questions about the CAFETERIA/EATING AREA LAYOUT.		1								Instruct											n/a
8. Cafeteria Layout	12a	H1	Are any food or beverages visible from the cafeteria/eating area?	1									N				1	1	1	0				1	Layout							1															0 only other items	$
8. Cafeteria Layout	12b	H2	Are food vending machines visible from the cafeteria/eating area?	1									N	0	1									1	Layout							1															0 Yes	$
8. Cafeteria Layout	12c	H3	Are beverage vending machines visible from the cafeteria/eating area?	1									N	0	1									1	Layout							1															0 Yes	$
8. Cafeteria Layout	15a	H4	Observe student circulation (path from the entrance to serving area, seating, trash, and exit) during lunch, or ask food service staff if the student circulation is:	1									N				0	1						1	Layout							1															0 Unclear	$
																																															0 Unclear	$
																																															0 Unclear	$
8. Cafeteria Layout	15b	H5	Are there any obstructions in the cafeteria/eating or serving areas that affect student movement (e.g., columns, piers, pipes)?	1									N	0	1									1	Layout							1															0 Yes	$
8. Cafeteria Layout		H6	Please click "next" to continue to the next section of questions.		1							1	N											n/a
9. Cafeteria Size		I0	Please follow the instructions to calculate the area of the cafeteria/eating area. If your school has more than one cafeteria/eating area for elementary students, complete separate CAFES forms for each space.		1								Instruct											n/a
9. Cafeteria Size	13a	I1	Using a piece of paper, please draw the shape of the cafeteria/eating area floor (e.g., square, rectangle, L-shaped, etc.). Measure the length of each cafeteria wall in feet and inches. On the drawing, label each wall with the appropriate measurement. Please convert all measurements to decimals (9 ft - 3 in = 9.25 ft).		1								Y											n/a
9. Cafeteria Size	13b	I1a	If your school is participating in a CAFES research study, please take a picture of the drawing you just created with the researchers.		1							1	Y											n/a																		Not needed in paper version
9. Cafeteria Size	13c	I2	Calculate the total cafeteria floor area in square feet (SF), up to two decimal places, and enter the result. For example, a 20' x 10'-4" (10.33) rectangular space has an area of 206.67 SF. The area of a triangular space is calculated using the formula 1/2(base x height) where the base and height are entered in square feet (SF), up to two decimal places.		1								Y											n/a
9. Cafeteria Size	13d1	I3.1	Measure the highest cafeteria ceiling height in feet and inches. Convert the number to feet, up to two decimal places (e.g., enter 9.5 for a 9'-6" ceiling; enter 9.25 for a 9'-3" ceiling). If ceiling heights are too high to measure, measure one cinder block, brick, or wall tile and count those, or estimate the height.		1								Y											n/a
9. Cafeteria Size	13d2	I3.2	Measure the lowest cafeteria ceiling height in feet and inches. Convert the number to feet, up to two decimal places (e.g., enter 9.5 for a 9'-6" ceiling; enter 9.25 for a 9'-3" ceiling).		1								Y											n/a
9. Cafeteria Size	13e	I4	Calculate the total cafeteria wall area in feet, up to two decimal places. For each wall, multiply its length and height to calculate its area, then sum the areas of all walls. Enter the sum here. If any sections of the walls are triangular, the area of the triangular section is calculated using the formula 1/2(base x height) where the base and height are entered in square feet (SF), up to two de…		1								Y											n/a
9. Cafeteria Size	13-score	I5	If I2 cafeteria floor area is <3,000 SF: I3.1 High ceiling height <12’-0 = Enter 0; OR I3.1 High ceiling height >12’-0” Enter 1 If I2 cafeteria floor area is >3,000 SF: I3.1 High ceiling height <14’-0 = Enter 0; OR I3.1 High ceiling height >14’-0” Enter 1	1				1	I2, I3.1	1	If area from I2 <3000 SF: 0=ceiling height from I3.1 <12'; 1=ceiling height from I3.1 >=12' If area from I2 >3000SF: 0=ceiling height from I3.1 <14'; 1=ceiling height from I3.1 >=14'	Score	N											1	Ambient				1													Scoring item only					0 floor area <=3,000SF and if ceiling height <12''-0" 0 floor area >3,000SF and ceiling height <14'-0"		$$
10. Cafeteria Window Size		J0	Please follow the instructions to calculate the area of windows present in the cafeteria/eating area.		1								Instruct											n/a
10. Cafeteria Window Size	14	J1	Does the cafeteria/eating area have windows?		1		1						N	x	x									n/a																		If no, skip to J4 and enter 0 score; N/A for J2-J3
10 Cafeteria Window Size	14	J2.0	J2. Cafeteria Window Area. Measure each window height (h) and width (w) in feet (two decimal places). Measure the window glass from top to bottom (h) and left to right (w). Ignore any divisions in the glass within a single window.		1	1		1	J1				N											n/a																		N/A
10 Cafeteria Window Size	14a1	J2.1	Window size 1: Please enter the window height; width; and the total number of windows of this size that appear in the cafeteria/eating area.		1	1		1	J1				Y											n/a																		N/A
10 Cafeteria Window Size	14a2	J2.2	Does the cafeteria/eating area have another window size?		1	1		1	J1			1	Y											n/a																		N/A; If no, skip to J3
10 Cafeteria Window Size	14a3	J2.3	Window size 2: Please enter the window height; width; and the total number of windows of this size that appear in the cafeteria/eating area.		1	1		1	J1, J2.2				Y											n/a																		N/A
10 Cafeteria Window Size	14a4	J2.4	Does the cafeteria/eating area have another window size?		1	1		1	J1			1	Y											n/a																		N/A; If no, skip to J3
10 Cafeteria Window Size	14a	J2.5	Window size 3: Please enter the window height; width; and the total number of windows of this size that appear in the cafeteria/eating area.		1	1		1	J1, J2.4				Y											n/a																		N/A
10 Cafeteria Window Size	14a6	J2.5b	Does the cafeteria/eating area have another window size?		1	1		1	J1			1	Y											n/a																		N/A; If no, skip to J3
10 Cafeteria Window Size	14a7	J2.6	Window size 4: Please enter the window height; width; and the total number of windows of this size that appear in the cafeteria/eating area.		1	1		1	J1, J2.5b				Y											n/a																		N/A
10 Cafeteria Window Size	14a8	J2.7	Does the cafeteria/eating area have another window size?		1	1		1	J1			1	Y											n/a																		N/A; If no, skip to J3
10 Cafeteria Window Size	14a9	J2.8	Window size 5: Please enter the window height; width; and the total number of windows of this size that appear in the cafeteria/eating area.		1	1		1	J1, J2.7				Y											n/a																		N/A
10 Cafeteria Window Size	14a10	J2.9	Does the cafeteria/eating area have another window size?		1	1		1	J1			1	Y											n/a																		N/A; If no, skip to J3
10 Cafeteria Window Size	14a11	J2.10	Window size 6: Please enter the window height; width; and the total number of windows of this size that appear in the cafeteria/eating area.		1	1		1	J1, J2.10				Y											n/a																		N/A
10 Cafeteria Window Size	14a12	J2.10b	Does the cafeteria/eating area have another window size?		1	1		1	J1			1	Y											n/a																		N/A; If no, skip to J3
10 Cafeteria Window Size	14a13	J2.11	Window size 7: Please enter the window height; width; and the total number of windows of this size that appear in the cafeteria/eating area.		1	1		1	J1, J2.11				Y											n/a																		N/A
10 Cafeteria Window Size	14a14	J2.12	Does the cafeteria/eating area have another window size?		1	1		1	J1			1	Y											n/a																		N/A; If no, skip to J3
10 Cafeteria Window Size	14a15	J2.13	Window size 8: Please enter the window height; width; and the total number of windows of this size that appear in the cafeteria/eating area.		1	1		1	J1, J2.12				Y											n/a																		N/A
10 Cafeteria Window Size	14a16	J2.14	Does the cafeteria/eating area have another window size?		1	1		1	J1			1	Y											n/a																		N/A; If no, skip to J3
10 Cafeteria Window Size	14a17	J2.15	Window size 9: Please enter the window height; width; and the total number of windows of this size that appear in the cafeteria/eating area.		1	1		1	J1, J2.14				Y											n/a																		N/A
10 Cafeteria Window Size	14a18	J2.15b	Does the cafeteria/eating area have another window size?		1	1		1	J1			1	Y											n/a																		N/A; If no, skip to J3
10 Cafeteria Window Size	14a19	J2.16	Window size 10: Please enter the window height; width; and the total number of windows of this size that appear in the cafeteria/eating area.		1	1		1	J1, J2.15b				Y											n/a																		N/A
10 Cafeteria Window Size	14a20	J2.17	Does the cafeteria/eating area have another window size?		1	1		1	J1			1	Y											n/a																		N/A; If no, skip to J3
10 Cafeteria Window Size	14a21	J2.18	Window size 11: Please enter the window height; width; and the total number of windows of this size that appear in the cafeteria/eating area.		1	1		1	J1, J2.17				Y											n/a																		N/A
10 Cafeteria Window Size	14a22	J2.19	Does the cafeteria/eating area have another window size?		1	1		1	J1			1	Y											n/a																		N/A; If no, skip to J3
10 Cafeteria Window Size	14a23	J2.20	Window size 12: Please enter the window height; width; and the total number of windows of this size that appear in the cafeteria/eating area.		1	1		1	J1, J2.19				Y											n/a																		N/A
10. Cafeteria Window Size	14-score	J4	Calculate the % of cafeteria walls that are windows: J3 Total window area / I4 total wall area. Enter 0 if the percentage is <10% (0.10) or no windows; Enter 1 if the percentage is > 10% (0.25).	1		1		1	I4, J3	1	Divide J3 total window area / I4 total wall area; 0=% <10%; 1=%>=10%; 0 if no windows	Score	N											1	Windows						1											Scoring item					0 if percentage is <10% (.10)	$	$$
10. Cafeteria Window Size					1								N											n/a																								$	$$
11. Cafeteria furniture		K0	Please answer the following questions about CAFETERIA/EATING AREA FURNITURE.		1								Instruct											n/a
11. Cafeteria furniture	16	K1	The following questions ask about the tables and seating in the student cafeteria/eating area.		1								N											n/a
11. Cafeteria furniture	16a1	K2.1	How many tables are RECTANGULAR with ATTACHED seating?		1								Y											n/a
11. Cafeteria furniture	16b1	K2.2	How many tables are RECTANGULAR with DETACHED chairs?		1								Y											n/a
11. Cafeteria furniture	16c1	K2.3	How many tables are CIRCULAR/SQUARE with ATTACHED seating?		1								Y											n/a
	16d1	K2.4	How many tables are CIRCULAR/SQUARE with DETACHED chairs?		1								Y											n/a
11. Cafeteria furniture	16b4	K3.1	Enter the total number of attached individual seats:		1								Y											n/a
11. Cafeteria furniture	16b5	K3.2	Enter the total number of detached individual seats:		1								Y											n/a
11. Cafeteria furniture	16b6	K3.3	Enter the total number of attached benches:		1								Y											n/a
11. Cafeteria furniture	16d	K4	Do students sit on individual seats or benches?	1									N				0	1	1					1		Furniture									1												0 Benches		$$
11. Cafeteria furniture	16e	K5	Are seats attached to tables?	1									N				0	1	1					1		Furniture									1												0 Yes		$$
11. Cafeteria furniture	16f	K6	Is there a "sharing" table where students can leave or take uneaten food items?	1									N	1	0									1		Serv method											1										0 No	$
11. Cafeteria furniture	16-score-shape	K7	Table shapes are:	1				1	K2.1, K2.2, K2.3, K2.4	1	If K2.3 and/or K2.4 >0	Score	N				0	1						1		Furniture									1							Paper version question/ App hard-coded scoring item					0 all rectangular		$$
11. Cafeteria furniture	16-score-table	K8	Calculate: Table crowding= Total # students (B3.6) / # meal periods (B3.8) / # tables (K2.1+K2.2+K2.3+K2.4) = ___________________ Enter 0 if answer is >10 students per table Enter 1 if answer is <10 students per table	1				1	1g, 1i, K2.1, K2.2, K2.3, K2.4	1	Divide total # students (B3.6)/# meal periods (B3.8)/# tables (K2.1+K2.2+K2.3+K2.4); 0 if answer is >10 students per table; 1 if answer <= 10 students per table	Score	N											1	Ambient				1													Hard-coded scoring item					0 if >10 students per table	$	$$
11. Cafeteria furniture	16-score-cafeteria	K9	Calculate: Cafeteria crowding. Please see the K9 coding instructions on p. 12 of the CAFES form.	1				1	B3.6, B3.8, K2.1, K2.2, K2.3, K2.4	1	see CAFES form p. 12 for 2 formulas based on whether all tables/chairs are the same or not	Score	N											1	Ambient				1													Hard-coded scoring item					0 if actual SF < required SF	$
12. Cafeteria windows		L0	Please complete the following items about cafeteria/eating area WINDOWS on exterior walls.		1								Instruct											n/a
12. Cafeteria windows	17a	L1	Does the cafeteria/eating area have windows/skylights?	1			1						N				1	0	0					1	Windows						1											If no, skip to L8					0 interior 0 no	$	$$
12. Cafeteria windows																																															0 interior 0 no	$	$$
12. Cafeteria windows	17b	L2	Rate the condition of the windows (not skylights).	1		1		1	L1				N				1	0	0	n/a				1	Windows						1											N/A					0 dirty; 0 no windows	$	$$
12. Cafeteria windows	17c	L3	How natural (trees, grass, water) is the view from the windows?	1		1		1	L1				N				1	0	0	n/a				1	Windows						1											N/A					0 Less than; 0 No view	$	$$
12. Cafeteria windows	17d	L4	Are the windows operable?	1		1		1	L1				N				1	0	n/a					1	Windows						1											N/A					0 none	$	$$
12. Cafeteria windows	17e	L5	Are the windows transparent (i.e., not tinted, opaque, or too dirty to see through)?	1		1		1	L1				N				1	0	n/a					1	Windows						1											N/A					0 none		$$
12. Cafeteria windows	17f	L6	Do windows have treatments such as blinds, curtains, or shades to control light?	1		1		1	L1				N				1	0	n/a					1	Windows						1											N/A					0 No treatments	$
12. Cafeteria windows	17g	L7	Do the windows have screens?	1		1		1	L1				N				1	0	n/a					1	Windows						1											N/A					0 No screens		$$
12. Cafeteria windows		L8	Please click "next" to continue to the next section of questions.		1							1	N											n/a																							N/A
13. Cafeteria & Serving area signage		M0	Inside the CAFETERIA/EATING AREA and SERVING AREA, locate any advertisements and/or signage and answer the following items.		1								Instruct											n/a
13. Cafeteria & Serving area signage	18a1	M1.0	Are advertisements, signs, or flyers visible for soft drinks, brand name foods, or fundraisers with food?	1			1						N	0	1									1	Signage								1									If no, skip to M2.0					0 Yes	$
13. Cafeteria & Serving area signage	18a2	M1.1	How many advertisements, signs, and/or flyers for soft drinks, brand name foods, or fundraisers with food are posted?		1	1		1	M1				Y											n/a																		N/A
13. Cafeteria & Serving area signage	18a2a	M1.2	What is the CONTENT of the advertisements, signs, and/or flyers for soft drinks, brand name foods, or fundraisers with food?		1	1		1	M1				Y											n/a																		N/A
13. Cafeteria & Serving area signage	18a2b	M1.3	What MESSAGES are conveyed by advertisements, signs, and/or flyers for soft drinks, brand name foods, or fundraisers with food [information (food pyramid), advertising a product (soft drink), take action (eat more of this product), celebrity role model; OR no signage posted]?		1	1		1	M1				Y											n/a																		N/A
13. Cafeteria & Serving area signage	18a3	M1.4	List the LOCATION(S) of any posted advertisements, signs, and/or flyers for soft drinks, brand name foods, or fundraisers with food (space: serving area, cafeteria/eating area, in the hall just outside the cafeteria entrance; height: adult eye level, student eye level, too far away or high to read).		1	1		1	M1				Y											n/a																		N/A
13. Cafeteria & Serving area signage	18b1	M2.0	Are advertisements, signage, or flyers visible for healthy eating and physical activity promotion?	1			1						N	1	0									1	Signage								1									If no, skip to M3					0 No	$
13. Cafeteria & Serving area signage																																															0 No	$
13. Cafeteria & Serving area signage																																															0 No	$
13. Cafeteria & Serving area signage	18b2	M2.1	How many advertisements, signs, and/or flyers for healthy eating and physical activity are posted?		1	1		1	M2				Y											n/a																		N/A
13. Cafeteria & Serving area signage	18b2a	M2.2	What is the CONTENT of the advertisements, signs, and/or flyers for soft drinks, brand name foods, or fundraisers with food?		1	1		1	M2				Y											n/a																		N/A
13. Cafeteria & Serving area signage	18b2b	M2.3	What MESSAGES are conveyed by advertisements, signs, and/or flyers for healthy eating and physical activity [information (food pyramid), advertising a product (soft drink), take action (eat more veggies; be active and consume dairy), celebrity role model; OR no signage posted]?		1	1		1	M2				Y											n/a																		N/A
13. Cafeteria & Serving area signage	18b3	M2.4	List the LOCATION(S) of any posted advertisements, signs, and/or flyers for healthy eating and physical acitvity (space: serving area, cafeteria/eating area, in the hall just outside the cafeteria entrance; height: adult eye level, student eye level, too far away or high to read).		1	1		1	M2				Y											n/a																		N/A
13. Cafeteria & Serving area signage		M3	Please click "next" to continue to the next section of questions.		1							1	N											n/a
14. Kitchen/Prep area	19	N0	Please rate and answer the following for the KITCHEN/PREPARATION AREAS:		1								Instruct											n/a
14. Kitchen/Prep area	19a	N1	Is there a kitchen?	1			1						N	1	0									1	Kitch & Serv									1								If no, skip to N9					0 No		$$
14. Kitchen/Prep area	19b	N2	Kitchen/prep area ATTRACTIVENESS	1		1		1	N1				N				1	0	n/a					1	Kitch & Serv									1								N/A					0 Poor	$	$$
14. Kitchen/Prep area	19c	N3	Kitchen/prep area PHYSICAL STRUCTURE (floors, walls, ceiling)	1		1		1	N1				N				1	1	0	0	n/a			1	Kitch & Serv									1								N/A					0 Some damage; 0 Unkempt	$	$$
14. Kitchen/Prep area	19d	N4	Kitchen/prep area EQUIPMENT (sink, stove/oven, freezers, refrigerators, mixers, etc.)	1		1		1	N1				N				1	1	0	0	n/a			1	Kitch & Serv									1								N/A					0 Some stains; 0 Dirty		$$
14. Kitchen/Prep area	19e1	N5.1	Are the lights turned ON during the evaluation of kitchen/prep area LIGHTING?		1		1	1	N1			1	N											n/a																		If no, skip to N6
14. Kitchen/Prep area	19e	N5.2	Is the kitchen/prep area LIGHTING:	1		1		1	N1, N5.1				N				1	0	n/a					1	Kitch & Serv									1								N/A					0 Dark		$$
14. Kitchen/Prep area	19f	N6	Are windows present in the kitchen/prep area?	1		1		1	N1, N5.1				N				1	0	n/a					1	Kitch & Serv									1								N/A					0 No		$$
14. Kitchen/Prep area	19g	N7	Kitchen/prep area CLEANLINESS	1		1		1	N1, N5.1				N				1	1	0	0	n/a			1	Kitch & Serv									1								N/A					0 Satisfactory; 0 Dirty/moldy	$
14. Kitchen/Prep area	19h	N8	Kitchen/prep area CLUTTER	1		1		1	N1, N5.1				N				1	1	0	0	n/a			1	Kitch & Serv									1								N/A					0 Some clutter; 0 Max. clutter	$	$$
14. Kitchen/Prep area	19s	N9	Please click "next" to continue to the next section of questions.		1							1	N											n/a
15. Serving Area Appearance		O0	Please rate and answer the following questions for the SERVING AREA.		1								Instruct											n/a
15. Serving Area Appearance	22a	O1	Serving area ATTRACTIVENESS	1									N				1	0						1	Appearance					1																	0 Poor	$	$$
15. Serving Area Appearance	22b	O2	Serving area PHYSICAL STRUCTURE (floors, walls, ceiling)	1									N				1	1	0	0				1	Appearance					1																	0 Some damage; 0 Unkempt	$	$$
15. Serving Area Appearance	22c	O3	Serving area EQUIPMENT condition (counters, displays, shelves, etc.)	1									N				1	1	0	0				1										1													0 Some repair; 0 Unkempt		$$
15. Serving Area Appearance	22d1	O4.1	Are the lights turned ON during the evaluation of serving area lighting?		1		1					1	N											n/a																		If no, skip to O5
15. Serving Area Appearance	22d	O4.2	Is the serving area LIGHTING:	1		1		1	O4.2				N				1	0	n/a					1										1								N/A					0 Dark		$$
15. Serving Area Appearance	22e	O5	Serving area CLEANLINESS	1									N				1	1	0	0				1	Appearance					1																	0 Satisfactory; 0 Dirty/moldy	$
15. Serving Area Appearance	22f	O6	Serving area CLUTTER	1									N				1	1	0	0				1	Appearance					1																	0 Some clutter; 0 Max. clutter	$	$$
15. Serving Area Appearance	22g1	O7.1	Is food present during the evaluation of serving area FOOD ATTRACTIVENESS?		1		1					1												n/a																		If no, skip to O8
15. Serving Area Appearance	22g	O7.2	Serving area FOOD ATTRACTIVENESS	1		1		1	O7.1				N				1	1	0	0	n/a			1		Display													1			N/A					0 Some items; 0 Not fresh	$	$$
15. Serving Area Appearance	20	O8	Note where the SERVING AREA is located:		1								N				a	b	c	d				n/a
15. Serving Area Appearance		O9	Please click "next" to continue to the next section of questions.		1							1	N											n/a
16. Serving area		P0	Please rate and answer the following questions related to the SERVING AREA.		1								Instruct											n/a
16. Serving area	21a	P1	Locate the DAILY student menu, displaying today's meal items. Are menu items named:	1									N				0	0	1	1				1		Display													1								a. 0 By item; d. 0 No menu	$
16. Serving area																																															a. 0 By item; d. 0 No menu	$
16. Serving area																																															a. 0 By item; d. 0 No menu	$
16. Serving area																																															a. 0 By item; d. 0 No menu	$
16. Serving area	21b	P2	Locate the DAILY student menu, displaying today's meal items. If the student menu is in the cafeteria/eating area or serving area, is it visible:	1									N				1	1	0	0	0			1	Layout							1															0 c. only visible once; 0 d. Posted, but; 0 e. No menu	$
16. Serving area	23a	P3	Is one of the FIRST three items students see as they enter the serving area a fruit or vegetable?	1									N	1	0									1		Display													1								0 No	$
16. Serving area	23f	P4.1	Students make multiple serving trips (vs. only one time through checkout line allowed)	1			1						N	0	1									1		Serv method											1					If no, skip to P5					0 Yes, for all items	$
16. Serving area	23g	P4.2	Students make multiple serving trips for fruits/vegetables/healthy items only	1		1		1	P4.1				N				0	1	n/a					1		Serv method											1					N/A					0 No	$
16. Serving area	23h	P5	Individual food items in the serving area are labeled	1									N	1	0									1		Display													1								0 No, none	$
16. Serving area																																															0 No, none	$
16. Serving area	23i1	P6	Are fresh fruits available?		1		1					1	N											n/a																		If no, skip to 8.1
16. Serving area	23i	P7	If fresh fruits are available, are they located next to the checkout station?	1		1		1	P6				N				0	1	n/a					1		Display													1			N/A					0 No	$
16. Serving area	23j	P8.1	Is ice cream (or equivalent) available to students?	1			1						N	0	1									1		Availability										1						If no, skip to P9.1					0 Yes	$
16. Serving area	23k	P8.2	The ice cream cooler lid is:	1		1		1	P8.1				N				0	1	n/a					1		Display													1			N/A					0 Transparent	$
16. Serving area	23l1	P9.1	Are unhealthy items available to students (chips, cookies, processed foods)?		1		1						N											n/a																		If no, skip to P10
16. Serving area	23l	P9.2	Are some/all unhealthy foods or snacks (chips, cookies, processed foods) located out of reach (e.g., behind counter) or by request only?	1		1		1	P9.1				N				0	1	n/a					1		Display													1			N/A					0 No	$
16. Serving area	23e	P10	Are tray rests available in front of serving stations?	1									N	1	0									1		Serv method											1										0 No		$$
16. Serving area		P11	Please click "next" to continue to the next section of questions.		1							1	N											n/a
17. Cafeteria serving trays & utensils		Q0	Locate the serving trays and utensils to answer the following questions.		1								Instruct											n/a
17. Cafeteria serving trays & utensils	23b	Q1	Do students use serving trays (vs. just plates/bowls)?	1			1						N	1	0									1		Serv method											1					If no, skip to Q9					0 No		$$
17. Cafeteria serving trays & utensils	23c	Q2	How many serving tray colors are available?	1		1		1	Q1				N				0	1	n/a					1			Plate													1		N/A					0 Only 1 color	$	$$
17. Cafeteria serving trays & utensils	23d	Q3	What is the serving tray material?	1		1		1	Q1				N				0	1	n/a					1			Plate													1		N/A					0 Styrofoam		$$
17. Cafeteria serving trays & utensils	24a1	Q4.1	Measure the length and width of each available serving tray size. For Tray Size 1, enter the LENGTH and WIDTH in (inches):		1	1		1	Q1				Y											n/a																		N/A
17. Cafeteria serving trays & utensils	24BA	Q5.1	Is there another serving tray size?		1	1	1	1	Q1			1	Y											n/a																		N/A; if no, skip to Q6.1
17. Cafeteria serving trays & utensils	24B1	Q5.2	For Tray Size 2, enter the LENGTH and WIDTH in (inches):		1	1		1	Q1, Q5.1				Y											n/a																		N/A
17. Cafeteria serving trays & utensils	24CA	Q6.1	Is there another serving tray size?		1	1	1	1	Q1			1	Y											n/a																		N/A; if no, skip to Q7.1
17. Cafeteria serving trays & utensils	24C1	Q6.2	For Tray Size 3, enter the LENGTH and WIDTH in (inches):		1	1		1	Q1, Q6.2				Y											n/a																		N/A
17. Cafeteria serving trays & utensils	24DA	Q7.1	Is there another serving tray size?		1	1	1	1	Q1			1	Y											n/a																		N/A; if no, skip to Q8
17. Cafeteria serving trays & utensils	24D1	Q7.2	For Tray Size 4, enter the LENGTH and WIDTH in (inches):		1	1		1	Q1, Q7.1				Y											n/a																		N/A
17. Cafeteria serving trays & utensils	24-score	Q8	Calculate the average serving tray area by summing the above areas and dividing by the number of tray sizes. Select the largest 2 and smallest 2 sizes if more than four are available: _____________________ (N/A* if no trays are used) Enter 0 if the area is < 100 in2 Enter 1 if the area is > 100 in2	1		1		1	Q1-Q7.2	1	Enter 0 if area <100in2; 1 if area >100in2; +N/A if no trays; average if multiple tray sizes		Y											1			Plate													1		N/A; scoring item					0 if tray area <100 in2; N/A if no trays used		$$
17. Cafeteria serving trays & utensils	25a	Q9	Locate untensils available to students. Are plastic forks, spoons, and knives, or all needed utensils for the meal(s) being served available?	1									N	1	0									1			Plate													1							0 No	$
17. Cafeteria serving trays & utensils	25b	Q10	Are "sporks" (combination spoon and fork) available?		1								N											n/a
17. Cafeteria serving trays & utensils		Q11	Please click "next" to continue to the next section of questions.		1							1	N											n/a
18. Serving area-Packaging & Presentation		R0	Answer the following questions about how foods are served and presented.		1								Instruct											n/a
18. Serving area-Packaging & Presentation	26a	R1.1	Is fresh fruit offered?	1			1						N	1	0									1		Availability										1						If no, skip to R2.1					0 No	$	$$
18. Serving area-Packaging & Presentation	26b	R1.2	Fresh fruit is served mostly from a:	1		1		1	R1.1				N				0	1	1	N/A				1		Display													1			N/A					0 Metal	$
18. Serving area-Packaging & Presentation	26c	R1.3	Fresh fruit is mostly served:	1		1		1	R1.1				N				1	0	1	N/A				1				Food													1	N/A					0 Whole	$
18. Serving area-Packaging & Presentation	27a	R1.4	How are the majority of FRUITS & VEGETABLES served and presented? Check all that apply.	1		2		1	R1.1				N			1	0	1	1	0	N/A			2		Serv method											2					N/A					0 Individual, pre-measured, or plated servings	$
18. Serving area-Packaging & Presentation																1																															0 Individual, pre-measured, or plated servings	$
18. Serving area-Packaging & Presentation																1																															0 Wrapped or covered, NOT transparent	$
18. Serving area-Packaging & Presentation	27b1	R2.1	Are desserts offered?		1		1					1	N											n/a																		If no, skip t o R3.1
18. Serving area-Packaging & Presentation	27b	R2.2	How are the majority of DESSERTS served and presented? Check all that apply.	1		2		1	R2.1				N			1	1	0	0	1	N/A			2		Serv method											2					N/A					0 Self-served from larger trays, bowls, or pots	$
18. Serving area-Packaging & Presentation																1																															0 Wrapped or covered, transparent	$
18. Serving area-Packaging & Presentation	27c1	R3.1	Are snack items (e.g., chips) offered?		1		1					1	N											n/a																		If no, skip to R4
18. Serving area-Packaging & Presentation	27c	R3.2	How are the majority of SNACK ITEMS (e.g., chips) served and presented? Check all that apply.	1		2		1	R3.1				N			1	1	0	0	1	N/A			2		Serv method											2					N/A					0 Self-served from larger trays, bowls, or pots	$
18. Serving area-Packaging & Presentation																1																															0 Wrapped or covered, transparent	$
18. Serving area-Packaging & Presentation	27s	R4	Please click "next" to continue to the next section of questions.		1							1	N											n/a
19. Serving Area-Milk		S0	Locate the milk cooler/display from which students are served and answer the following questions related to the milk arrangement and availability.		1								Instruct											n/a
19. Serving Area-Milk	29new	S1	What type(s) of milk are offered? Check all that apply. If neither item applies, leave both items blank.	1									N			1	1	1	0					2		Display													2								a. 0 unchecked b. 0 unchecked c. 0 checked
19. Serving Area-Milk	29	S2	Locate the milk cooler/display. How many rows of different types of milk are displayed as students move through the serving line?		1		1						N				x	x						n/a																		If one row, skip to S5; if two rows, continue to S3
19. Serving Area-Milk	29a2	S3	Is the low-fat, unflavored milk located (2+ rows):	1		1		1	S2				N				0	0	1	1	n/a			1		Display													1			N/A					0 behind, not 1st; 0 behind; 1st;	$
19. Serving Area-Milk																																															0 behind, not 1st; 0 behind; 1st;	$
19. Serving Area-Milk	29b2	S4	Is the white, unflavored milk located (2+ rows):	1		1		1	S2				N				0	0	1	1	n/a			1		Display													1			N/A					0 behind, not 1st; 0 behind; 1st;	$
19. Serving Area-Milk																																															0 behind, not 1st; 0 behind; 1st;	$
19. Serving Area-Milk	29a3	S5	Is the low-fat, unflavored milk located (1 row):	1		1		1	S2				N				1	0	n/a					1		Display													1			N/A					0 not 1st	$
19. Serving Area-Milk																																															0 not 1st	$
19. Serving Area-Milk	29b3	S6	Is the white, unflavored milk located (1 row):	1		1		1	S2				N				1	0	n/a					1		Display													1			N/A					0 not 1st	$
19. Serving Area-Milk																																															0 not 1st	$
19. Serving Area-Milk	28	S7	Locate the milk cooler(s) from which students are served. Count the visible flavored and unflavored milk crates. Is at least 50% of the milk visible to students from the serving line white, unflavored milk?	1									N	1	0									1		Variety												1									0 No	$
19. Serving Area-Milk		S8	Please click "next" to continue to the next section of questions.		1							1	N											n/a
20. Serving Area-Fruit Veggie Observations		T0	If observing during a meal time (or lunch tray photos), observe at least 30 students and add a “tick mark” to the appropriate column as students exit the serving line based on the fruits (F) and vegetables (V) on their tray.		1								Instruct											n/a
20. Serving Area-Fruit Veggie Observations	30a1	T1.1	How many students did you observe?		1								Y											n/a
20. Serving Area-Fruit Veggie Observations	30a2	T1.2	Enter the number of students who had >=1 side fruit on their tray.		1								Y											n/a
20. Serving Area-Fruit Veggie Observations	30a3	T1.3	Enter the number of students who had >=1 side vegetable on their tray.		1								Y											n/a
20. Serving Area-Fruit Veggie Observations	30a4	T1.4	Enter the number of students who had both a side fruit and side vegetable on their tray.		1								Y											n/a
20. Serving Area-Fruit Veggie Observations	30a5	T1.5	Enter the number of students who had NO side fruits or side vegetables on their tray.		1								Y											n/a
20. Serving Area-Fruit Veggie Observations	30b	T2	Did all students have >1 side FRUIT on their lunch tray at check out (T1.2+T1.4=T1.1) ?	1				1	T1.1, T1.2, T1.4	1	If T1.2+T1.4=T1.1, Enter 1; if not, enter 0		N	1	0									1				Food													1	Hard-coded scoring item					0 No	$	$$
20. Serving Area-Fruit Veggie Observations	30c	T3	Did all students have >1 side VEGETABLE on their lunch tray at check out (T1.2+T1.3=T1.1)?	1				1	T1.1, T1.3, T1.4	1	If T1.3+T1.4=T1.1, Enter 1; if not, enter 0		N	1	0									1				Food													1	Hard-coded scoring item					0 No	$	$$
20. Serving Area-Fruit Veggie Observations	30d	T4	List the side fruits and vegetables offered		1								Y											n/a
20. Serving Area-Fruit Veggie Observations	30e1	T5	List the total number of side fruits and vegetables offered during the meal (salad, applesauce, corn, carrots):		1								Y											n/a
20. Serving Area-Fruit Veggie Observations	30e2	T6	Are at least half (50%) of the items raw?	1									N	1	0									1				Food													1						0 No	$	$$
20. Serving Area-Fruit Veggie Observations	30f	T7	Are any meal items breaded or fried (e.g., chicken fingers, mozzarella sticks)?	1									N	0	1									1				Food													1						0 Yes	$	$$
21. Scoring		U	Once all CAFES items are complete, select MENU, then SCORE to calculate CAFES scores. The "%" (percent) column indicates the overall CAFES score out of 100%, as well as scores at the level of room, furniture/display, serving tray/plate, and individual food items. Click "MENU" again and select "INTERVENTIONS" to view and save CAFES intervention suggestions based on these scores. A valid e-mail add…		1								Instruct											0
	31	U	TOTAL ITEMS	109	132	80		82		8														198					9	9	8	8	2	14	4	77	19	19	14	4	11	198
	32	V																																								(confirms max. score column)
	33	W																											Room					50	Table	133				Plate	Food
[truncated: 8 more columns]

## Sheet: CAFES Score Chart Results
CAFES RESULTS
CAFES items are scored with either a 0 or 1. The sum of the scores in each CAFES category, listed below, are divided by the total number of items in a category to yield a percentage (out of 100%). The following table presents scores from your school's cafeteria. For comparison, the average scores calculated from observations of 50 CAFES schools in four states are also displayed.
	CAFES Scorea
CAFES Category	School	Average Scoreb	Average SDc	Average Range (Lower - Upper)
Room: Prep, serving, & eating areas	0	0.701	0.101	43.9% -	0.875
Ambient environment	0	0.618	0.198	28.6% -	1
Appearance	0	0.76	0.234	12.5% -	1
Windows	0	0.535	0.317	0.0% -	1
Layout & visibility	0	0.913	0.17	37.5% -	1
Signage	0	0.865	0.347	0.0% -	1
Kitchen and serving areas	0	0.637	0.147	25.0% -	0.857
Table/Display: Serving & eating areas	0	0.426	0.068	29.6% -	0.624
Furniture (eating area)	0	0.331	0.257	0.0% -	0.75
Availability	0	0.405	0.082	25.9% -	0.625
Display layout & presentation	0	0.399	0.23	0.0% -	0.857
Serving method	0	0.649	0.135	36.4% -	0.909
Variety	0	0.401	0.204	18.8% -	0.933
Plate: Lunch tray	0	0.514	0.442	0.0% -	1
Food: Individual food items	0	0.517	0.209	20.0% -	1
TOTAL CAFES SCORE	0	0.505	0.06	34.5% -	0.643
a = Note that a CAFES score of 100%, in any category, may not be necessary for desired fruit and vegetable selection and consumption.
b = Average CAFES scores, from observations of 50 schools in four U.S. states, are presented for comparison.
c = SD indicates standard deviation and is a measure of how much the CAFES scores from all 50 schools varied from the average CAFES score. Lower scores indicate that there was little variation across schools.

## Sheet: CAFES description
CAFETERIA ASSESSMENT FOR ELEMENTARY SCHOOLS (CAFES) DESCRIPTION
CAFES items - at the scale of room, table/display, plate, and food - were selected based on USDA reports, previous research studies, and observations of 48 U.S. elementary school cafeterias and children’s fruit and vegetable intake in four states. The following table lists items assessed by CAFES.
Room: PREP, SERVING, & EATING AREAS
Ambient environment Temperature, music, odor, crowding, ceiling height, lighting, noise	Appearance Attractiveness, condition, clutter, cleanliness	Windows Presence, condition, quantity, view, operability, transparency, screens, treatments	Layout & visibility Circulation, obstructions, menu location, visibility, display space, & prep area availability	Healthy signage Presence	Kitchen & serving areas Presence, attractiveness, cleanliness, clutter, lighting, condition, windows, storage & equipment availability
Table/Display: SERVING & EATING AREAS
Furniture (eating area) Attractiveness, shape, seating type	Availability Weekly items, vending, fundraisers, age appropriate portions	Display layout & presentation Attractiveness, type, location (by register, out of reach), milk layout/location, item naming/labeling	Serving method Tray rest, serving tray, prepackaged portion, sharing table availability; self-serve or offer vs. serve option, packaging transparency, second servings		Variety Weekly availability, daily choices (entrée, FV, milk)
Plate: LUNCH TRAY
Lunch tray area, color, material, utensil availability
Food: INDIVIDUAL FOOD ITEMS
Reheat frequency, avg FV, raw FV, fried items per meal, fruit whole or sliced
FV= fruits and vegetables
